# Supplementary material for: Efficient use of cement and concrete to reduce reliance on supply-side technologies for net-zero emissions
Source: Nat Commun. 2022 Jul 18;13:4158. doi: 10.1038/s41467-022-31806-2 (PMC9293885; doi:10.1038/s41467-022-31806-2)
Supplement: Supplementary file 3 — Source Data [file 41467_2022_31806_MOESM3_ESM.xlsx]

## Sheet: Cover
		Efficient use of cement and concrete to reduce reliance on supply-side technologies for net-zero emissions
		Outline of Sheets
		Fig.1	Cement and concrete cycle in Japan in 2019
		Fig.2	Final demand drivers of cement flows in Japan in 2019
		Fig.3	Role of supply- and demand-side strategies in net CO2 emissions associated with the cement and concrete cycle in Japan, 2020–2050
		Fig.4_base	CO2 emission and uptake associated with cement and concrete cycle in Japan under the baseline scenario, 2010–2050
		Fig.4_supply	CO2 emission and uptake associated with cement and concrete cycle in Japan under the supply-side strategies, 2010–2050
		Fig.4_demand	CO2 emission and uptake associated with cement and concrete cycle in Japan under the supply- and demand-side strategies, 2010–2050
		Fig.5_DMC	Domestic consumption of concrete with and without a set of supply- and demand-side strategies in Japan, 2010–2050
		Fig.5_stock	In-use stocks of concrete with and without a set of supply- and demand-side strategies in Japan, 2010–2051
		Fig.6	Sensitivity of 2050 net CO2 emissions attributable to the cement and concrete cycle in Japan to the implementation level of demand-side strategies and the proportion of kilns equipped with CCS

## Sheet: Fig.1
source	target	type	value	unit
Clinker production	Cement production	Clinker	33.0586	Mt/yr
Gypsum supply	Cement production	Gypsum	1.5044	Mt/yr
SCMs supply	Cement production	SCMs	4.74152	Mt/yr
Clinker production	CKD	CKD	0.396703	Mt/yr
Crushed stone	Aggregate production	Crushed stone	139.394	Mt/yr
Sea sand	Aggregate production	Sea sand	13.9963	Mt/yr
Land sand	Aggregate production	Land sand	27.9926	Mt/yr
Mountain sand	Aggregate production	Mountain sand	20.9945	Mt/yr
River sand	Aggregate production	River sand	6.99815	Mt/yr
Others	Aggregate production	Others	11.9157	Mt/yr
Cement production	Concrete manufacturing	Cement	31.1685	Mt/yr
Cement production	Mortar manufacturing	Cement	8.13602	Mt/yr
Aggregate production	Concrete manufacturing	Aggregate	198.538	Mt/yr
Aggregate production	Mortar manufacturing	Aggregate	22.7531	Mt/yr
Water supply	Concrete manufacturing	Batching water	18.5517	Mt/yr
Water supply	Mortar manufacturing	Batching water	4.06801	Mt/yr
Concrete manufacturing	Concrete construction	Concrete	249.408	Mt/yr
Mortar manufacturing	Mortar construction	Mortar	34.9571	Mt/yr
Concrete construction	Use	Residential buildings	59.9418	Mt/yr
Concrete construction	Use	Commercial buildings	62.791	Mt/yr
Concrete construction	Use	Roads	23.5451	Mt/yr
Concrete construction	Use	Landslide and flood control	25.2167	Mt/yr
Concrete construction	Use	Agriculture, forestry and fisheries	19.3998	Mt/yr
Concrete construction	Use	Industrial water	15.0107	Mt/yr
Concrete construction	Use	Sewerage	15.0815	Mt/yr
Concrete construction	Use	Harbors and airports	9.25751	Mt/yr
Concrete construction	Use	Railways and telecommunications	9.16353	Mt/yr
Concrete construction	Use	Parks	3.93502	Mt/yr
Concrete construction	Use	Waste treatment	2.32448	Mt/yr
Mortar construction	Use	Residential buildings	8.40145	Mt/yr
Mortar construction	Use	Commercial buildings	8.8008	Mt/yr
Mortar construction	Use	Roads	3.30008	Mt/yr
Mortar construction	Use	Landslide and flood control	3.53437	Mt/yr
Mortar construction	Use	Agriculture, forestry and fisheries	2.71908	Mt/yr
Mortar construction	Use	Industrial water	2.10391	Mt/yr
Mortar construction	Use	Sewerage	2.11383	Mt/yr
Mortar construction	Use	Harbors and airports	1.29753	Mt/yr
Mortar construction	Use	Railways and telecommunications	1.28436	Mt/yr
Mortar construction	Use	Parks	0.551532	Mt/yr
Mortar construction	Use	Waste treatment	0.325799	Mt/yr
Concrete construction	Construction waste	Construction waste	2.49408	Mt/yr
Mortar construction	Construction waste	Construction waste	1.7714	Mt/yr
Use	Stock	Residential buildings	5126.42	Mt
Use	Stock	Commercial buildings	3631.38	Mt
Use	Stock	Roads	1418.93	Mt
Use	Stock	Landslide and flood control	1509.31	Mt
Use	Stock	Agriculture, forestry and fisheries	1420.68	Mt
Use	Stock	Industrial water	676.941	Mt
Use	Stock	Sewerage	1146.3	Mt
Use	Stock	Harbors and airports	842.749	Mt
Use	Stock	Railways and telecommunications	423.604	Mt
Use	Stock	Parks	138.62	Mt
Use	Stock	Waste treatment	289.43	Mt
Stock	Demolition	Residential buildings	86.1274	Mt/yr
Stock	Demolition	Commercial buildings	85.4579	Mt/yr
Stock	Demolition	Roads	44.0218	Mt/yr
Stock	Demolition	Landslide and flood control	18.4226	Mt/yr
Stock	Demolition	Agriculture, forestry and fisheries	19.0378	Mt/yr
Stock	Demolition	Industrial water	14.2117	Mt/yr
Stock	Demolition	Sewerage	12.6867	Mt/yr
Stock	Demolition	Harbors and airports	12.6046	Mt/yr
Stock	Demolition	Railways and telecommunications	11.028	Mt/yr
Stock	Demolition	Parks	3.0469	Mt/yr
Stock	Demolition	Waste treatment	3.04544	Mt/yr
Demolition	Landfill	Landfill	269.035	Mt/yr
Demolition	Road base	Road base	39.5059	Mt/yr
Demolition	Downcycling	Downcycling	1.15026	Mt/yr
Downcycling	Concrete manufacturing	Downcycling	1.15026	Mt/yr

## Sheet: Fig.2
source	target	type	value	unit
End-uses	Food	Residential buildings	0	Mt/yr
End-uses	Housing	Residential buildings	9.59014	Mt/yr
End-uses	Transport	Residential buildings	0	Mt/yr
End-uses	Utilities	Residential buildings	0	Mt/yr
End-uses	Education	Residential buildings	0	Mt/yr
End-uses	Health care	Residential buildings	0	Mt/yr
End-uses	Other services	Residential buildings	0	Mt/yr
End-uses	Industrial products	Residential buildings	0	Mt/yr
End-uses	Government consumption	Residential buildings	0	Mt/yr
End-uses	Exports	Residential buildings	0	Mt/yr
End-uses	Other final consumption	Residential buildings	0	Mt/yr
End-uses	Food	Non-residential buildings	0.738186	Mt/yr
End-uses	Housing	Non-residential buildings	0.794268	Mt/yr
End-uses	Transport	Non-residential buildings	0.419318	Mt/yr
End-uses	Utilities	Non-residential buildings	0.0976423	Mt/yr
End-uses	Education	Non-residential buildings	1.59626	Mt/yr
End-uses	Health care	Non-residential buildings	2.47025	Mt/yr
End-uses	Other services	Non-residential buildings	1.67483	Mt/yr
End-uses	Industrial products	Non-residential buildings	0.197628	Mt/yr
End-uses	Government consumption	Non-residential buildings	0.927191	Mt/yr
End-uses	Exports	Non-residential buildings	0.890419	Mt/yr
End-uses	Other final consumption	Non-residential buildings	0.239992	Mt/yr
End-uses	Food	Roads	0.318382	Mt/yr
End-uses	Housing	Roads	0.205908	Mt/yr
End-uses	Transport	Roads	1.42538	Mt/yr
End-uses	Utilities	Roads	0.0558437	Mt/yr
End-uses	Education	Roads	0.0741547	Mt/yr
End-uses	Health care	Roads	0.219239	Mt/yr
End-uses	Other services	Roads	0.442123	Mt/yr
End-uses	Industrial products	Roads	0.0695909	Mt/yr
End-uses	Government consumption	Roads	0.179565	Mt/yr
End-uses	Exports	Roads	0.682084	Mt/yr
End-uses	Other final consumption	Roads	0.152096	Mt/yr
End-uses	Food	Landslide and flood control	0.228735	Mt/yr
End-uses	Housing	Landslide and flood control	0.529572	Mt/yr
End-uses	Transport	Landslide and flood control	0.264036	Mt/yr
End-uses	Utilities	Landslide and flood control	0.174969	Mt/yr
End-uses	Education	Landslide and flood control	0.486669	Mt/yr
End-uses	Health care	Landslide and flood control	0.315095	Mt/yr
End-uses	Other services	Landslide and flood control	0.722336	Mt/yr
End-uses	Industrial products	Landslide and flood control	0.0903498	Mt/yr
End-uses	Government consumption	Landslide and flood control	0.605599	Mt/yr
End-uses	Exports	Landslide and flood control	0.592121	Mt/yr
End-uses	Other final consumption	Landslide and flood control	0.0863906	Mt/yr
End-uses	Food	Agriculture, forestry and fisheries	0.17168	Mt/yr
End-uses	Housing	Agriculture, forestry and fisheries	0.297463	Mt/yr
End-uses	Transport	Agriculture, forestry and fisheries	0.239648	Mt/yr
End-uses	Utilities	Agriculture, forestry and fisheries	0.194215	Mt/yr
End-uses	Education	Agriculture, forestry and fisheries	0.368756	Mt/yr
End-uses	Health care	Agriculture, forestry and fisheries	0.25217	Mt/yr
End-uses	Other services	Agriculture, forestry and fisheries	0.606527	Mt/yr
End-uses	Industrial products	Agriculture, forestry and fisheries	0.0720392	Mt/yr
End-uses	Government consumption	Agriculture, forestry and fisheries	0.456824	Mt/yr
End-uses	Exports	Agriculture, forestry and fisheries	0.423843	Mt/yr
End-uses	Other final consumption	Agriculture, forestry and fisheries	0.0678916	Mt/yr
End-uses	Food	Industrial water	0.142622	Mt/yr
End-uses	Housing	Industrial water	0.251618	Mt/yr
End-uses	Transport	Industrial water	0.214078	Mt/yr
End-uses	Utilities	Industrial water	0.175152	Mt/yr
End-uses	Education	Industrial water	0.0685201	Mt/yr
End-uses	Health care	Industrial water	0.222051	Mt/yr
End-uses	Other services	Industrial water	0.534638	Mt/yr
End-uses	Industrial products	Industrial water	0.0634684	Mt/yr
End-uses	Government consumption	Industrial water	0.335848	Mt/yr
End-uses	Exports	Industrial water	0.370774	Mt/yr
End-uses	Other final consumption	Industrial water	0.0593846	Mt/yr
End-uses	Food	Sewerage	0.141073	Mt/yr
End-uses	Housing	Sewerage	0.426194	Mt/yr
End-uses	Transport	Sewerage	0.121555	Mt/yr
End-uses	Utilities	Sewerage	0.0452986	Mt/yr
End-uses	Education	Sewerage	0.296692	Mt/yr
End-uses	Health care	Sewerage	0.178735	Mt/yr
End-uses	Other services	Sewerage	0.381419	Mt/yr
End-uses	Industrial products	Sewerage	0.0515163	Mt/yr
End-uses	Government consumption	Sewerage	0.371234	Mt/yr
End-uses	Exports	Sewerage	0.385686	Mt/yr
End-uses	Other final consumption	Sewerage	0.0502453	Mt/yr
End-uses	Food	Harbors and airports	0.0865953	Mt/yr
End-uses	Housing	Harbors and airports	0.261611	Mt/yr
End-uses	Transport	Harbors and airports	0.0746144	Mt/yr
End-uses	Utilities	Harbors and airports	0.0278057	Mt/yr
End-uses	Education	Harbors and airports	0.182119	Mt/yr
End-uses	Health care	Harbors and airports	0.109713	Mt/yr
End-uses	Other services	Harbors and airports	0.234127	Mt/yr
End-uses	Industrial products	Harbors and airports	0.0316224	Mt/yr
End-uses	Government consumption	Harbors and airports	0.227875	Mt/yr
End-uses	Exports	Harbors and airports	0.236746	Mt/yr
End-uses	Other final consumption	Harbors and airports	0.0308421	Mt/yr
End-uses	Food	Railways and telecommunications	0.0520725	Mt/yr
End-uses	Housing	Railways and telecommunications	0.0390103	Mt/yr
End-uses	Transport	Railways and telecommunications	0.885304	Mt/yr
End-uses	Utilities	Railways and telecommunications	0.00686672	Mt/yr
End-uses	Education	Railways and telecommunications	0.0252813	Mt/yr
End-uses	Health care	Railways and telecommunications	0.0508018	Mt/yr
End-uses	Other services	Railways and telecommunications	0.186594	Mt/yr
End-uses	Industrial products	Railways and telecommunications	0.0162577	Mt/yr
End-uses	Government consumption	Railways and telecommunications	0.0697622	Mt/yr
End-uses	Exports	Railways and telecommunications	0.131527	Mt/yr
End-uses	Other final consumption	Railways and telecommunications	0.0249289	Mt/yr
End-uses	Food	Parks	0.0368084	Mt/yr
End-uses	Housing	Parks	0.111201	Mt/yr
End-uses	Transport	Parks	0.0317157	Mt/yr
End-uses	Utilities	Parks	0.0118192	Mt/yr
End-uses	Education	Parks	0.0774117	Mt/yr
End-uses	Health care	Parks	0.0466349	Mt/yr
End-uses	Other services	Parks	0.0995185	Mt/yr
End-uses	Industrial products	Parks	0.0134415	Mt/yr
End-uses	Government consumption	Parks	0.096861	Mt/yr
End-uses	Exports	Parks	0.100632	Mt/yr
End-uses	Other final consumption	Parks	0.0131098	Mt/yr
End-uses	Food	Waste treatment	0.0186582	Mt/yr
End-uses	Housing	Waste treatment	0.0563679	Mt/yr
End-uses	Transport	Waste treatment	0.0160767	Mt/yr
End-uses	Utilities	Waste treatment	0.00599114	Mt/yr
End-uses	Education	Waste treatment	0.03924	Mt/yr
End-uses	Health care	Waste treatment	0.0236392	Mt/yr
End-uses	Other services	Waste treatment	0.050446	Mt/yr
End-uses	Industrial products	Waste treatment	0.00681349	Mt/yr
End-uses	Government consumption	Waste treatment	0.0490989	Mt/yr
End-uses	Exports	Waste treatment	0.0510104	Mt/yr
End-uses	Other final consumption	Waste treatment	0.00664537	Mt/yr

## Sheet: Fig.3
unit: Mt-CO2/yr	Baseline	Electricity decarbonization	Energy efficiency improvement	Low-carbon fuel utilization	Clinker-to-cement ratio reduction	Low-carbon transportation	Low-carbon cement chemistries	CCU (concrete curing)	CCU (mineralization)	Material-efficient design	Construction waste reduction	More intensive use	Lifetime extension	End-of-life options
2010	28.4987	28.4987	28.4987	28.4987	28.4987	28.4987	28.4987	28.4987	28.4987	28.4987	28.4987	28.4987	28.4987	28.4987
2011	30.6573	30.6573	30.6573	30.6573	30.6573	30.6573	30.6573	30.6573	30.6573	30.6573	30.6573	30.6573	30.6573	30.6573
2012	30.9175	30.9175	30.9175	30.9175	30.9175	30.9175	30.9175	30.9175	30.9175	30.9175	30.9175	30.9175	30.9175	30.9175
2013	31.7448	31.7448	31.7448	31.7448	31.7448	31.7448	31.7448	31.7448	31.7448	31.7448	31.7448	31.7448	31.7448	31.7448
2014	29.8743	29.8743	29.8743	29.8743	29.8743	29.8743	29.8743	29.8743	29.8743	29.8743	29.8743	29.8743	29.8743	29.8743
2015	28.3397	28.3397	28.3397	28.3397	28.3397	28.3397	28.3397	28.3397	28.3397	28.3397	28.3397	28.3397	28.3397	28.3397
2016	27.7465	27.7465	27.7465	27.7465	27.7465	27.7465	27.7465	27.7465	27.7465	27.7465	27.7465	27.7465	27.7465	27.7465
2017	27.0908	27.0908	27.0908	27.0908	27.0908	27.0908	27.0908	27.0908	27.0908	27.0908	27.0908	27.0908	27.0908	27.0908
2018	26.5724	26.5724	26.5724	26.5724	26.5724	26.5724	26.5724	26.5724	26.5724	26.5724	26.5724	26.5724	26.5724	26.5724
2019	25.873	25.873	25.873	25.873	25.873	25.873	25.873	25.873	25.873	25.873	25.873	25.873	25.873	25.873
2020	23.3176	23.137	23.137	23.137	23.137	23.137	23.137	23.137	23.137	23.137	23.137	23.137	23.137	23.137
2021	23.0717	22.8095	22.7728	22.6828	22.459	22.3876	22.3876	22.3876	22.376	22.1491	22.1418	21.6144	21.5817	21.569
2022	22.9805	22.635	22.563	22.3841	21.9445	21.8015	21.8015	21.8015	21.7783	21.3389	21.3256	19.8302	19.7521	19.727
2023	22.8872	22.4579	22.3521	22.0855	21.435	21.2202	21.2202	21.2202	21.1857	20.5455	20.5273	18.1814	18.0617	18.0247
2024	22.8072	22.2931	22.1549	21.8014	20.9442	20.6575	20.6575	20.6575	20.6119	19.7821	19.76	16.6701	16.5093	16.4608
2025	22.7334	22.1337	21.9643	21.525	20.4649	20.106	20.106	20.106	20.0495	19.0407	19.0157	15.2819	15.0801	15.0206
2026	22.6448	21.9467	21.7481	21.2241	19.9653	19.5345	19.5345	19.5345	19.4674	18.291	18.2633	13.981	13.7383	13.6685
2027	22.5435	21.7473	21.5212	20.9138	19.4605	18.958	18.958	18.958	18.8807	17.5476	17.5176	12.7735	12.4901	12.4106
2028	22.4594	21.5643	21.3122	20.622	18.9769	18.4026	18.4026	18.4026	18.3155	16.8348	16.8027	11.6774	11.3532	11.2647
2029	22.4012	21.4061	21.1292	20.3565	18.5211	17.8747	17.8747	17.8747	17.7781	16.158	16.124	10.6915	10.3265	10.2297
2030	22.3592	21.2627	20.9625	20.1076	18.0834	17.3648	17.1476	17.0759	16.9244	15.2013	15.1664	9.58374	9.1837	9.07943
2031	22.3206	21.1918	20.8643	19.9279	17.7172	16.9263	16.5032	16.3834	16.1776	14.3559	14.3201	8.63233	8.19733	8.08637
2032	22.2681	21.1075	20.7536	19.7367	17.3434	16.4808	15.861	15.6931	15.4337	13.5258	13.4893	7.7564	7.2876	7.17075
2033	22.1922	21.0011	20.6215	19.526	16.955	16.0216	15.2148	14.9994	14.6873	12.706	12.669	6.94429	6.44302	6.32111
2034	22.0847	20.8647	20.4606	19.2887	16.5465	15.5434	14.56	14.2983	13.9347	11.8931	11.8559	6.18651	5.6542	5.52808
2035	21.9534	20.706	20.2783	19.0324	16.125	15.0537	13.9037	13.5972	13.1833	11.0938	11.0566	5.48369	4.92196	4.79248
2036	21.8122	20.5382	20.0879	18.7696	15.7021	14.5634	13.2565	12.9213	12.4581	10.3295	10.2925	4.84661	4.2569	4.12491
2037	21.674	20.3736	19.9013	18.512	15.2876	14.0824	12.6274	12.255	11.7437	9.58633	9.54966	4.26359	3.648	3.51433
2038	21.5403	20.2138	19.7201	18.2607	14.8827	13.6116	12.0171	11.6039	11.0456	8.86879	8.8326	3.73269	3.09342	2.9589
2039	21.4167	20.064	19.5493	18.0206	14.4911	13.1546	11.4284	10.9765	10.372	8.18334	8.14774	3.25393	2.59328	2.45873
2040	21.2994	19.9204	19.3854	17.7882	14.1097	12.7084	10.8585	10.3697	9.71997	7.52695	7.49207	2.82026	2.14066	2.00688
2041	21.1758	19.7667	19.2127	17.5486	13.7256	12.2606	10.2955	9.77221	9.07837	6.88984	6.85584	2.42	1.72419	1.59194
2042	21.0446	19.606	19.0339	17.3047	13.3419	11.8144	9.74266	9.18722	8.45052	6.27441	6.24142	2.05102	1.34177	1.21181
2043	20.9158	19.4477	18.8583	17.065	12.9655	11.3764	9.20581	8.62034	7.8418	5.6847	5.65283	1.71393	0.994079	0.867124
2044	20.7904	19.2929	18.6868	16.8306	12.5972	10.9472	8.68513	8.07179	7.25233	5.1203	5.08963	1.40557	0.678116	0.554848
2045	20.6643	19.1376	18.5155	16.5976	12.234	10.5242	8.17814	7.53918	6.67987	4.57894	4.54956	1.12145	0.389421	0.270487
2046	20.5296	18.9744	18.3373	16.3597	11.8709	10.1026	7.68094	7.01875	6.1209	4.05744	4.02944	0.856665	0.12317	0.00918601
2047	20.3813	18.7987	18.1479	16.1129	11.5051	9.68016	7.19155	6.50861	5.57366	3.55407	3.52756	0.607929	-0.123736	-0.232205
2048	20.2188	18.6101	17.9465	15.8569	11.1368	9.25692	6.71016	6.00894	5.03845	3.06877	3.04383	0.373615	-0.352857	-0.455286
2049	20.0402	18.4067	17.7317	15.5903	10.7652	8.83244	6.23647	5.51951	4.51514	2.60114	2.57785	0.152011	-0.566185	-0.66209
2050	19.8426	18.1861	17.501	15.3111	10.3891	8.40578	5.76984	5.03969	4.00329	2.15052	2.12895	-0.0586034	-0.764154	-0.853092

## Sheet: Fig.4_base
unit: Mt-CO2/yr	Cement production	Aggregate production	Mixing and batching	On-site placement	CCU energy use	Transportation	Uptake and storage	Net CO2 emissions
2010	30.8382	0.779447	0.369122	1.74741	0	3.12391	-8.35939	28.4987
2011	32.8993	0.815699	0.38629	1.82868	0	3.25979	-8.53246	30.6573
2012	33.1207	0.820358	0.388496	1.83913	0	3.29277	-8.54394	30.9175
2013	33.8823	0.842795	0.399122	1.88943	0	3.38286	-8.65172	31.7448
2014	32.2035	0.793174	0.375623	1.77818	0	3.23881	-8.51502	29.8743
2015	30.7774	0.756651	0.358326	1.6963	0	3.13649	-8.38546	28.3397
2016	30.2108	0.743849	0.352264	1.6676	0	3.11035	-8.33839	27.7465
2017	29.5995	0.72915	0.345303	1.63465	0	3.07731	-8.29513	27.0908
2018	29.0863	0.723509	0.342632	1.62201	0	3.07284	-8.27484	26.5724
2019	28.4342	0.706519	0.334585	1.58392	0	3.0308	-8.217	25.873
2020	26.0143	0.650266	0.307946	1.45781	0	2.86065	-7.97337	23.3176
2021	25.7566	0.643826	0.304896	1.44337	0	2.85768	-7.93468	23.0717
2022	25.6657	0.641553	0.30382	1.43827	0	2.86125	-7.93015	22.9805
2023	25.5771	0.639338	0.302771	1.43331	0	2.86415	-7.92945	22.8872
2024	25.5037	0.637503	0.301902	1.42919	0	2.8674	-7.93247	22.8072
2025	25.4405	0.635923	0.301153	1.42565	0	2.87061	-7.94037	22.7334
2026	25.3649	0.634033	0.300258	1.42141	0	2.87194	-7.94777	22.6448
2027	25.2783	0.631869	0.299234	1.41656	0	2.87152	-7.95402	22.5435
2028	25.2084	0.630122	0.298406	1.41264	0	2.87159	-7.96178	22.4594
2029	25.1634	0.628998	0.297874	1.41013	0	2.87285	-7.97206	22.4012
2030	25.1342	0.628267	0.297528	1.40849	0	2.87456	-7.98389	22.3592
2031	25.1088	0.627633	0.297227	1.40706	0	2.87577	-7.99589	22.3206
2032	25.0707	0.626679	0.296776	1.40493	0	2.87518	-8.00612	22.2681
2033	25.0107	0.625179	0.296065	1.40156	0	2.87206	-8.0133	22.1922
2034	24.9207	0.62293	0.295	1.39652	0	2.86578	-8.01621	22.0847
2035	24.8078	0.620107	0.293663	1.39019	0	2.85694	-8.01528	21.9534
2036	24.6847	0.617032	0.292207	1.3833	0	2.84662	-8.01171	21.8122
2037	24.5637	0.614006	0.290774	1.37651	0	2.83582	-8.00682	21.674
2038	24.4461	0.611068	0.289383	1.36993	0	2.82469	-8.00093	21.5403
2039	24.3374	0.608349	0.288095	1.36383	0	2.81371	-7.99465	21.4167
2040	24.2338	0.605761	0.28687	1.35803	0	2.80261	-7.98769	21.2994
2041	24.1237	0.603009	0.285566	1.35186	0	2.79049	-7.97883	21.1758
2042	24.0056	0.600057	0.284168	1.34524	0	2.77725	-7.96773	21.0446
2043	23.8888	0.597136	0.282785	1.33869	0	2.76368	-7.95527	20.9158
2044	23.7744	0.594277	0.281431	1.33229	0	2.74992	-7.94189	20.7904
2045	23.6585	0.591381	0.28006	1.32579	0	2.73567	-7.92714	20.6643
2046	23.5336	0.588259	0.278581	1.31879	0	2.72037	-7.91008	20.5296
2047	23.395	0.584794	0.27694	1.31103	0	2.70367	-7.89015	20.3813
2048	23.2418	0.580965	0.275127	1.30244	0	2.68553	-7.8671	20.2188
2049	23.0723	0.576728	0.27312	1.29294	0	2.66584	-7.84076	20.0402
2050	22.8837	0.572013	0.270888	1.28237	0	2.64441	-7.81084	19.8426

## Sheet: Fig.4_supply
unit: Mt-CO2/yr	Cement production	Aggregate production	Mixing and batching	On-site placement	CCU energy use	Transportation	Uptake and storage	Net CO2 emissions
2010	30.8382	0.779447	0.369122	1.74741	0	3.12391	-8.35939	28.4987
2011	32.8993	0.815699	0.38629	1.82868	0	3.25979	-8.53246	30.6573
2012	33.1207	0.820358	0.388496	1.83913	0	3.29277	-8.54394	30.9175
2013	33.8823	0.842795	0.399122	1.88943	0	3.38286	-8.65172	31.7448
2014	32.2035	0.793174	0.375623	1.77818	0	3.23881	-8.51502	29.8743
2015	30.7774	0.756651	0.358326	1.6963	0	3.13649	-8.38546	28.3397
2016	30.2108	0.743849	0.352264	1.6676	0	3.11035	-8.33839	27.7465
2017	29.5995	0.72915	0.345303	1.63465	0	3.07731	-8.29513	27.0908
2018	29.0863	0.723509	0.342632	1.62201	0	3.07284	-8.27484	26.5724
2019	28.4342	0.706519	0.334585	1.58392	0	3.0308	-8.217	25.873
2020	25.8337	0.650266	0.307946	1.45781	0	2.86065	-7.97337	23.137
2021	25.1077	0.640414	0.304896	1.44337	0.000285904	2.77775	-7.89846	22.376
2022	24.5528	0.634632	0.30382	1.43827	0.000579928	2.70142	-7.8532	21.7783
2023	24.0054	0.628823	0.302771	1.43331	0.000881108	2.62453	-7.81008	21.1857
2024	23.4773	0.623319	0.301902	1.42919	0.00118847	2.54811	-7.76917	20.6119
2025	22.9632	0.618009	0.301153	1.42565	0.00150104	2.47181	-7.73177	20.0495
2026	22.4306	0.612338	0.300258	1.42141	0.00181785	2.39412	-7.69314	19.4674
2027	21.8939	0.606354	0.299234	1.41656	0.00213795	2.31532	-7.6528	18.8807
2028	21.3771	0.600758	0.298406	1.41264	0.00246041	2.23737	-7.6132	18.3155
2029	20.886	0.595769	0.297874	1.41013	0.00278432	2.16078	-7.57523	17.7781
2030	20.1285	0.590804	0.297528	1.40849	0.00424646	2.08402	-7.58916	16.9244
2031	19.4534	0.58594	0.297227	1.40706	0.00570605	2.00738	-7.5791	16.1776
2032	18.7832	0.58077	0.296776	1.40493	0.00716058	1.92999	-7.56911	15.4337
2033	18.112	0.575077	0.296065	1.40156	0.00860591	1.85153	-7.55757	14.6873
2034	17.4357	0.568669	0.295	1.39652	0.0100365	1.77177	-7.54304	13.9347
2035	16.7609	0.561729	0.293663	1.39019	0.0114497	1.69135	-7.52603	13.1833
2036	16.0973	0.554586	0.292207	1.3833	0.0128456	1.61109	-7.49323	12.4581
2037	15.453	0.547547	0.290774	1.37651	0.0142268	1.53169	-7.46999	11.7437
2038	14.8283	0.540655	0.289383	1.36993	0.0155938	1.45327	-7.45155	11.0456
2039	14.226	0.534047	0.288095	1.36383	0.0169488	1.37608	-7.43298	10.372
2040	13.643	0.527639	0.28687	1.35803	0.018291	1.29999	-7.41384	9.71997
2041	13.0686	0.521141	0.285566	1.35186	0.0196144	1.22455	-7.39299	9.07837
2042	12.5059	0.514522	0.284168	1.34524	0.0209169	1.1498	-7.37007	8.45052
2043	11.9598	0.508012	0.282785	1.33869	0.0222031	1.07615	-7.34583	7.8418
2044	11.4305	0.501647	0.281431	1.33229	0.0234739	1.00365	-7.32062	7.25233
2045	10.9157	0.495327	0.28006	1.32579	0.0247266	0.9322	-7.29389	6.67987
2046	10.4119	0.488867	0.278581	1.31879	0.0259551	0.861623	-7.26481	6.1209
2047	9.9174	0.482153	0.27694	1.31103	0.0271544	0.791869	-7.23288	5.57366
2048	9.4323	0.475162	0.275127	1.30244	0.0283219	0.723016	-7.19792	5.03845
2049	8.95641	0.467852	0.27312	1.29294	0.029454	0.655125	-7.15976	4.51514
2050	8.48925	0.460155	0.270888	1.28237	0.030546	0.588246	-7.11816	4.00329

## Sheet: Fig.4_demand
unit: Mt-CO2/yr	Cement production	Aggregate production	Mixing and batching	On-site placement	CCU energy use	Transportation	Uptake and storage	Net CO2 emissions
2010	30.8382	0.779447	0.369122	1.74741	0	3.12391	-8.35939	28.4987
2011	32.8993	0.815699	0.38629	1.82868	0	3.25979	-8.53246	30.6573
2012	33.1207	0.820358	0.388496	1.83913	0	3.29277	-8.54394	30.9175
2013	33.8823	0.842795	0.399122	1.88943	0	3.38286	-8.65172	31.7448
2014	32.2035	0.793174	0.375623	1.77818	0	3.23881	-8.51502	29.8743
2015	30.7774	0.756651	0.358326	1.6963	0	3.13649	-8.38546	28.3397
2016	30.2108	0.743849	0.352264	1.6676	0	3.11035	-8.33839	27.7465
2017	29.5995	0.72915	0.345303	1.63465	0	3.07731	-8.29513	27.0908
2018	29.0863	0.723509	0.342632	1.62201	0	3.07284	-8.27484	26.5724
2019	28.4342	0.706519	0.334585	1.58392	0	3.0308	-8.217	25.873
2020	25.8337	0.650266	0.307946	1.45781	0	2.86065	-7.97337	23.137
2021	24.3727	0.62521	0.297457	1.40815	0.000285904	2.71589	-7.85071	21.569
2022	22.6384	0.591552	0.28296	1.33952	0.000579145	2.54064	-7.66667	19.727
2023	21.0274	0.559434	0.269249	1.27461	0.000878647	2.37455	-7.48147	18.0247
2024	19.5452	0.529176	0.256467	1.2141	0.00118331	2.2183	-7.3037	16.4608
2025	18.1805	0.500649	0.244544	1.15766	0.00149202	2.07114	-7.13539	15.0206
2026	16.8989	0.473288	0.233207	1.10399	0.00180367	1.93123	-6.97396	13.6685
2027	15.707	0.447122	0.22246	1.05312	0.00211714	1.79846	-6.81967	12.4106
2028	14.6208	0.422792	0.212599	1.00644	0.00243133	1.67429	-6.67472	11.2647
2029	13.6394	0.400458	0.203689	0.964258	0.00274516	1.55877	-6.53962	10.2297
2030	12.571	0.379607	0.195598	0.925953	0.00380545	1.45026	-6.44682	9.07943
2031	11.6379	0.360177	0.188164	0.890763	0.00480644	1.34837	-6.34383	8.08637
2032	10.7792	0.341742	0.181183	0.857713	0.0057523	1.2519	-6.24671	7.17075
2033	9.9833	0.324064	0.174535	0.826243	0.00664545	1.16017	-6.15385	6.32111
2034	9.24093	0.306935	0.168118	0.795867	0.00748682	1.07265	-6.06391	5.52808
2035	8.55235	0.290494	0.161993	0.76687	0.00827957	0.989579	-5.97709	4.79248
2036	7.92027	0.274998	0.156275	0.7398	0.00902932	0.911353	-5.88682	4.12491
2037	7.34588	0.260674	0.151066	0.715141	0.00974309	0.838236	-5.80641	3.51433
2038	6.82449	0.24751	0.146356	0.692842	0.0104256	0.769986	-5.73271	2.9589
2039	6.35332	0.235569	0.14217	0.673026	0.011083	0.706492	-5.66293	2.45873
2040	5.92579	0.224725	0.138446	0.655397	0.011718	0.64731	-5.59651	2.00688
2041	5.5312	0.214687	0.135044	0.639292	0.012329	0.591782	-5.53239	1.59194
2042	5.16745	0.20539	0.131931	0.624556	0.0129175	0.539664	-5.47009	1.21181
2043	4.83498	0.196991	0.129177	0.61152	0.0134902	0.491026	-5.41006	0.867124
2044	4.5311	0.189475	0.126774	0.600145	0.0140504	0.445668	-5.35237	0.554848
2045	4.25159	0.182725	0.124665	0.590162	0.0145984	0.403263	-5.29652	0.270487
2046	3.99185	0.176564	0.122766	0.581171	0.0151318	0.36345	-5.24174	0.00918601
2047	3.74898	0.170891	0.121029	0.572945	0.0156496	0.325998	-5.1877	-0.232205
2048	3.52139	0.165673	0.119436	0.565405	0.0161523	0.290771	-5.13411	-0.455286
2049	3.3073	0.160847	0.117959	0.558413	0.0166393	0.25761	-5.08086	-0.66209
2050	3.10626	0.156444	0.116612	0.552036	0.0171131	0.226447	-5.028	-0.853092

## Sheet: Fig.5_DMC
unit: Mt/yr	Residential buildings	Commercial buildings	Roads	Landslide and flood control	Agriculture, forestry and fisheries	Industrial water	Sewerage	Harbors and airports	Railways and telecommunications	Parks	Waste treatment
1950	16.8819	4.47052	1.09946	9.44254	12.056	0.0609191	0	3.34131	0.406365	0	0
1951	17.4572	4.25529	1.48956	8.99917	11.0257	0.389658	0	2.96057	0.357894	0	0
1952	18.0325	4.04006	1.87966	8.55579	9.9955	0.718397	0	2.57983	0.309422	0	0
1953	19.247	5.46097	2.26976	8.11242	8.96526	1.04714	0.301806	2.19908	0.260951	0.291577	0.00713294
1954	19.2276	5.97497	2.65985	7.66904	7.93502	1.37587	3.51413	1.81834	0.21248	0.659677	0.0183483
1955	19.3062	6.33911	2.53774	7.15584	7.46935	1.29212	1.67272	1.54336	0.30719	0.198361	0.0245967
1956	24.1838	9.2198	3.0444	6.4634	7.07821	1.57015	1.21399	1.75367	0.570653	0.232291	0.036742
1957	26.2646	10.5726	4.14221	6.5212	7.35956	1.86984	0.709869	2.28032	0.751164	0.2509	0.0711933
1958	26.9348	10.9939	4.94961	6.70455	8.33782	2.28996	0.808993	3.07085	0.939329	0.34576	0.142761
1959	32.1206	15.78	5.87736	8.43137	9.71496	3.16925	1.49127	3.78536	1.18025	0.409276	0.221382
1960	38.7689	21.536	6.96434	9.81949	10.6338	3.61026	2.0036	4.50417	1.88922	0.514513	0.23846
1961	49.86	31.0417	9.51789	10.8573	10.3227	4.24745	2.2962	5.2972	2.00641	0.584492	0.313895
1962	50.8745	32.5051	11.5096	11.7107	10.3205	5.27707	2.37764	6.5179	2.32871	0.561449	0.4363
1963	57.3071	38.0028	12.802	12.0088	10.7162	6.67457	2.69753	7.89319	2.89209	0.586908	0.667287
1964	68.9967	49.6775	13.0162	12.7834	11.2824	6.66485	3.23607	9.05749	4.1744	0.215201	0.954532
1965	68.0243	45.2535	15.6606	13.8372	12.784	6.27498	3.71981	9.4319	4.38575	0.28136	1.32459
1966	72.2208	48.713	18.878	15.0197	14.5762	7.47876	4.58499	9.55323	6.53094	0.401418	1.34772
1967	88.4994	61.4108	20.4509	15.2865	16.0843	7.59442	6.26379	10.5694	7.89674	0.488691	0.985286
1968	103.626	73.2091	22.1876	15.6807	17.2718	8.35885	7.2089	11.6005	9.68894	0.584776	1.07617
1969	116.35	86.3834	23.565	16.4732	18.6217	8.36462	7.10362	12.4993	10.3579	0.748595	1.40585
1970	131.607	100.015	27.3014	17.6284	19.4252	9.40654	8.1322	14.8367	10.6413	0.907811	1.48272
1971	127.869	98.3881	33.9211	20.8685	23.14	12.0293	11.5852	19.0265	11.797	1.13043	2.1102
1972	159.576	126.089	38.1833	27.6538	28.6258	13.7704	13.0177	22.5737	12.9387	1.17304	3.2376
1973	183.833	151.149	26.5426	18.4107	21.5754	14.691	9.48173	14.171	12.7572	0.914547	3.06206
1974	121.575	91.2188	31.7268	20.9638	22.4135	15.7055	13.9314	16.2012	12.929	1.20474	3.4961
1975	119.977	86.0484	30.104	23.3994	25.2131	16.4039	16.0378	16.323	15.5149	1.2709	4.13297
1976	132.519	95.1253	31.2605	25.7409	27.669	15.9318	16.1464	15.4828	14.8785	1.20028	4.90047
1977	138.956	101.177	35.7018	29.8178	34.4958	15.124	19.9585	16.9101	17.2937	1.82728	4.7905
1978	150.172	107.638	39.0825	30.5607	36.8231	15.1018	24.9164	17.9788	17.8793	2.24477	5.20115
1979	157.325	117.787	38.3448	31.1378	38.462	13.9614	26.7128	18.5699	17.3376	2.22761	4.91324
1980	141.83	109.605	38.7079	31.337	35.7429	15.4592	23.6919	18.2604	17.7596	2.40678	4.74177
1981	130.941	102.696	37.7207	33.1204	36.8701	15.9617	24.6784	18.2992	16.1407	2.62248	5.15111
1982	123.67	95.2127	39.4549	35.0663	37.7962	16.1254	23.1368	17.8378	12.5349	2.72593	4.70123
1983	120.278	97.8435	39.9139	34.451	37.1142	16.1931	22.3345	18.0437	13.382	2.81801	4.57073
1984	123.396	102.538	40.2535	30.806	35.7411	15.7894	21.7976	17.8417	13.1982	3.14795	4.40803
1985	125.941	106.006	43.3857	32.247	37.1111	15.6291	22.6814	19.2594	13.8347	3.58064	4.68956
1986	132.2	111.229	47.5093	34.6951	37.1702	16.159	25.9317	21.2443	14.8137	3.86308	4.82631
1987	152.413	126.812	52.9215	39.8437	41.1999	17.8936	30.1792	27.6032	12.1758	4.47345	5.38195
1988	162.906	142.781	51.3719	39.0468	39.6972	17.4515	30.15	27.6838	11.4967	8.88972	4.85577
1989	160.192	156.107	53.2378	38.7837	37.7447	17.2061	30.8536	28.9186	10.2199	5.38645	5.63604
1990	167.945	173.337	57.0967	39.8363	36.2776	17.3976	30.4042	31.5324	9.43317	6.30815	5.97201
1991	137.133	158.839	58.3147	38.4339	36.8026	18.3477	31.5608	34.2218	11.0095	7.1308	7.62772
1992	133.379	148.718	65.214	40.7247	39.7208	20.3853	37.386	36.5276	14.2113	6.97625	9.99417
1993	144.412	116.315	67.637	42.835	47.1419	22.6543	42.0333	35.8291	15.6576	6.19672	13.41
1994	164.924	109.701	66.2929	42.7321	49.8368	22.9926	41.2621	31.9478	15.4253	6.3614	12.7466
1995	157.004	106.772	72.9974	46.8111	54.7197	24.5932	42.5112	38.378	18.7819	7.42014	12.6631
1996	177.222	121.708	72.2579	43.6364	52.5237	24.8099	43.0079	26.6093	15.1018	7.18415	12.6648
1997	152.604	119.05	68.78	42.6128	50.6235	25.0669	41.4269	23.331	14.5558	6.52507	12.434
1998	129.177	100.965	70.0246	47.6849	49.6207	25.5818	46.2754	27.3686	12.1936	6.03859	12.9523
1999	131.336	92.9617	72.0021	48.8503	48.1943	23.9452	46.6758	26.7421	16.7887	6.07584	11.8219
2000	136.398	93.7168	66.77	45.5604	41.3387	21.4123	42.514	24.5893	16.2438	6.18342	13.1788
2001	128.765	81.0782	63.5238	41.8795	39.2105	20.3086	38.8139	23.7486	14.7433	5.25735	12.9332
2002	122.061	76.9029	60.9623	38.2879	35.0211	19.0776	35.6876	21.0297	14.1957	4.61876	12.3446
2003	119.23	78.5881	52.5787	36.3363	33.7358	20.396	35.993	21.0963	10.9979	3.79719	7.64416
2004	110.873	94.6025	49.4486	32.5114	32.3491	20.3958	32.0749	17.8546	10.4299	3.29313	6.37427
2005	115.656	101.302	48.9466	38.5099	29.3855	21.3547	31.1969	18.3457	12.0173	2.7941	7.01501
2006	118.988	102.207	47.7909	37.2508	29.1397	19.7595	30.3009	16.1682	11.8337	2.2313	6.20705
2007	98.9878	93.9436	44.0049	35.8666	26.6936	19.6016	29.4307	16.9094	11.7461	2.01559	5.55985
2008	104.022	95.226	40.5559	35.3946	23.6428	19.0546	27.7326	16.0376	9.71554	2.51079	5.14129
2009	72.7058	73.8042	38.3807	34.848	21.5101	17.0817	23.0327	15.1424	8.74924	2.74164	5.2419
2010	80.4769	79.5088	34.7277	29.0475	18.7143	18.5394	23.0074	10.5092	11.3057	2.20994	5.67105
2011	89.2877	88.3653	33.0286	29.1322	17.0661	16.5117	20.0958	9.85814	11.574	2.37062	11.0189
2012	86.0655	83.8775	31.3188	28.9071	26.3869	17.8303	21.9182	14.0683	9.7686	4.17122	5.87186
2013	86.1082	82.2288	33.2735	37.6815	26.0338	18.4034	21.1575	16.9924	7.04868	3.79456	6.49286
2014	78.4652	79.8573	32.8628	34.3829	22.6987	19.4971	20.5636	13.5892	6.89884	2.77749	7.65004
2015	78.62	74.0347	31.371	33.611	16.1628	22.4547	20.102	12.977	6.92511	2.88868	5.39604
2016	78.3137	73.4532	31.6127	30.3112	20.0438	20.9944	18.1284	11.0337	7.60704	3.05611	4.83594
2017	75.0917	75.388	28.5314	28.0251	19.9039	20.5411	16.7612	11.1524	10.2477	3.99083	3.8408
2018	70.6239	74.2387	28.9029	30.3919	20.8236	18.5412	18.1767	11.1255	10.8987	4.03049	3.45041
2019	69.384	72.6821	27.254	29.1889	22.4557	17.3753	17.4572	10.7158	10.607	4.55487	2.69064
2020	62.4452	65.898	26.3279	22.7222	21.2492	23.2447	13.5896	10.3938	9.73591	3.06257	3.0553
2021	68.1932	75.6835	25.3269	18.3975	19.6291	15.9882	12.294	5.07216	6.61747	2.71365	2.89434
2022	63.5698	71.4458	24.8354	17.6129	18.8657	15.618	11.7763	4.8823	6.44108	2.67443	2.76725
2023	59.2674	67.3194	24.3384	16.8983	18.166	15.2604	11.3145	4.70937	6.27083	2.6362	2.65477
2024	55.3205	63.339	23.8424	16.2659	17.5414	14.9207	10.9177	4.55641	6.10924	2.59972	2.55912
2025	51.7067	59.4998	23.3441	15.708	16.9849	14.5958	10.5796	4.42148	5.95529	2.5643	2.47875
2026	48.3501	55.7595	22.8306	15.1985	16.4712	14.2745	10.2799	4.29783	5.80458	2.52786	2.40851
2027	45.2469	52.1279	22.3029	14.7367	15.9995	13.9569	10.0177	4.18527	5.65736	2.49031	2.34814
2028	42.4673	48.6684	21.776	14.3487	15.5951	13.6551	9.81249	4.09043	5.51878	2.45365	2.30255
2029	40.0213	45.402	21.2546	14.0398	15.2631	13.3719	9.66797	4.01464	5.39017	2.41833	2.27264
2030	37.8662	42.3121	20.7342	13.7967	14.9909	13.1022	9.57368	3.95454	5.26958	2.38342	2.25576
2031	35.9528	39.3774	20.2091	13.6039	14.7635	12.8401	9.51729	3.90612	5.15457	2.34789	2.24875
2032	34.22	36.568	19.6719	13.4413	14.5618	12.5776	9.48311	3.86426	5.04192	2.31037	2.24763
2033	32.6299	33.8698	19.1196	13.2967	14.3741	12.3105	9.46157	3.82591	4.92989	2.27016	2.24996
2034	31.1486	31.2713	18.5499	13.1596	14.1905	12.0352	9.44416	3.78834	4.81694	2.2267	2.25354
2035	29.7839	28.7903	17.9689	13.0345	14.0154	11.7547	9.43405	3.75276	4.70433	2.18063	2.25915
2036	28.5578	26.4542	17.3855	12.9313	13.8587	11.4749	9.43856	3.72175	4.5943	2.13303	2.26859
2037	27.4882	24.2866	16.8085	12.8592	13.7293	11.2009	9.46416	3.69761	4.48886	2.08491	2.28347
2038	26.5646	22.2898	16.2409	12.8164	13.6258	10.9333	9.50942	3.67999	4.38814	2.03653	2.30338
2039	25.786	20.4718	15.6879	12.8049	13.5505	10.6745	9.57558	3.66946	4.29292	1.98843	2.3286
2040	25.1297	18.8236	15.1503	12.8186	13.4974	10.4231	9.65758	3.66444	4.20243	1.94053	2.35781
2041	24.5545	17.3216	14.625	12.8435	13.4537	10.1746	9.74469	3.6615	4.11458	1.89218	2.38828
2042	24.0469	15.961	14.114	12.8762	13.4161	9.92883	9.83398	3.65976	4.0291	1.84352	2.41922
2043	23.6194	14.7545	13.6243	12.9229	13.391	9.69012	9.93016	3.66094	3.94751	1.79546	2.45178
2044	23.2657	13.6998	13.1591	12.9828	13.3778	9.45949	10.0323	3.66485	3.86999	1.74833	2.48571
2045	22.9682	12.7856	12.7187	13.05	13.3713	9.23588	10.136	3.6701	3.79586	1.70209	2.51984
2046	22.7039	11.9947	12.3016	13.1163	13.3637	9.01701	10.2348	3.67464	3.72395	1.6565	2.5525
2047	22.4579	11.3198	11.9078	13.1762	13.35	8.80183	10.3243	3.67715	3.65358	1.61149	2.5826
2048	22.2256	10.7549	11.5387	13.2278	13.3288	8.59083	10.4032	3.67724	3.58473	1.5673	2.60975
2049	22.0014	10.2871	11.1948	13.2689	13.2982	8.38421	10.4698	3.67441	3.51728	1.52405	2.63347
2050	21.7792	9.94403	10.8764	13.2963	13.2555	8.18177	10.5217	3.66797	3.45093	1.48182	2.65317

## Sheet: Fig.5_stock
unit: Gt	Residential buildings	Commercial buildings	Roads	Landslide and flood control	Agriculture, forestry and fisheries	Industrial water	Sewerage	Harbors and airports	Railways and telecommunications	Parks	Waste treatment
1950	0.0166287	0.00440346	0.00108297	0.00930091	0.0118751	6.00053e-05	0	0.00329119	0.000400269	0	0
1951	0.0337695	0.00858631	0.00254575	0.0181433	0.0227077	0.000443617	0	0.00619913	0.000751413	0	0
1952	0.0514145	0.0125475	0.00438614	0.0265266	0.0324979	0.00114973	0	0.00872403	0.00105343	0	0
1953	0.070185	0.0178974	0.00660172	0.0344499	0.0412459	0.00217711	0.000297279	0.0108662	0.00130635	0.000287203	7.02594e-06
1954	0.0888611	0.0237396	0.00918974	0.0419124	0.0489519	0.0035244	0.003758	0.0126259	0.00151017	0.000935994	2.50826e-05
1955	0.107536	0.0299245	0.0116426	0.0488447	0.0561724	0.00478379	0.0053968	0.0141077	0.00180596	0.00112803	4.92504e-05
1956	0.130933	0.0389285	0.0145784	0.0550695	0.0629799	0.00631133	0.00657917	0.0157897	0.00235949	0.00135243	8.53198e-05
1957	0.156282	0.04924	0.0185755	0.0613257	0.0700359	0.00812686	0.00726113	0.0179825	0.00308799	0.00159388	0.000155229
1958	0.182182	0.0599361	0.0233411	0.067735	0.0780241	0.0103473	0.00803774	0.0209443	0.0039981	0.00192729	0.000295452
1959	0.213077	0.0753126	0.0289875	0.0758154	0.0873332	0.0134226	0.00948297	0.0245973	0.00514078	0.00232132	0.000512757
1960	0.25039	0.0963132	0.0356641	0.0852274	0.0975061	0.0169172	0.0114276	0.0289434	0.00697575	0.00281667	0.000746314
1961	0.298477	0.126616	0.0448067	0.0956205	0.107327	0.0210213	0.0136537	0.0340526	0.00891712	0.00337802	0.00105352
1962	0.347387	0.158275	0.0558463	0.106808	0.117097	0.0261175	0.0159521	0.040343	0.0111656	0.00391323	0.00148042
1963	0.402445	0.195252	0.0680791	0.118238	0.127205	0.0325629	0.018557	0.0479624	0.0139566	0.00446983	0.00213362
1964	0.468806	0.24361	0.0804293	0.130375	0.137817	0.0389641	0.0216823	0.0566977	0.017995	0.0046562	0.0030679
1965	0.533968	0.287457	0.0952802	0.143491	0.149847	0.0449434	0.0252721	0.0657658	0.0222203	0.00490454	0.00436405
1966	0.602998	0.334545	0.113175	0.157704	0.163576	0.0520685	0.0297003	0.074914	0.0285343	0.00526749	0.00567926
1967	0.687771	0.393945	0.132469	0.172108	0.178715	0.0592602	0.0357654	0.0850206	0.0361598	0.00571211	0.00663344
1968	0.7871	0.464721	0.153302	0.186821	0.194942	0.0671529	0.0427396	0.0960951	0.045509	0.00624646	0.00767364
1969	0.898568	0.548177	0.175297	0.202232	0.212408	0.0749927	0.0495847	0.108001	0.0554653	0.0069366	0.00903461
1970	1.02462	0.6447	0.200755	0.21869	0.230568	0.0837954	0.0574161	0.12215	0.0656417	0.00777705	0.0104663
1971	1.14649	0.739194	0.23248	0.238242	0.252281	0.0951096	0.0686176	0.140357	0.0768912	0.00882925	0.0125106
1972	1.29907	0.860503	0.268101	0.264367	0.279278	0.108053	0.0811889	0.161974	0.0891899	0.00991462	0.015658
1973	1.47491	1.00593	0.291911	0.281255	0.299191	0.121805	0.0902302	0.175217	0.101224	0.0107358	0.018622
1974	1.58874	1.09164	0.320499	0.30054	0.319799	0.136447	0.103612	0.190375	0.113335	0.0118334	0.0220028
1975	1.70031	1.17159	0.347114	0.322093	0.343025	0.151656	0.119014	0.20556	0.127892	0.0129852	0.0259984
1976	1.82351	1.25975	0.374472	0.345811	0.368518	0.166269	0.134459	0.219817	0.141705	0.0140556	0.0307351
1977	1.95224	1.35305	0.405776	0.373389	0.40057	0.179947	0.153592	0.235376	0.157772	0.0157312	0.0353459
1978	2.09116	1.45183	0.439935	0.401526	0.434724	0.193456	0.177527	0.251876	0.174273	0.0178028	0.0403426
1979	2.23617	1.55961	0.472847	0.430049	0.470287	0.205687	0.203134	0.268836	0.190086	0.0198397	0.045035
1980	2.3649	1.65824	0.505568	0.458576	0.502953	0.219232	0.225658	0.285362	0.206149	0.0220344	0.049537
1981	2.48185	1.74889	0.536732	0.488657	0.536506	0.233096	0.249046	0.301791	0.22044	0.024421	0.0544199
1982	2.59055	1.83092	0.568992	0.520439	0.570735	0.246935	0.270799	0.317623	0.230996	0.0268868	0.0588349
1983	2.69474	1.9142	0.601052	0.551384	0.604041	0.260642	0.291642	0.33351	0.242204	0.0294189	0.0630962
1984	2.8008	2.00067	0.632762	0.5785	0.635736	0.273744	0.311831	0.349042	0.253034	0.0322498	0.067171
1985	2.90808	2.08901	0.666839	0.606793	0.668513	0.286472	0.332761	0.365809	0.264287	0.035478	0.0714957
1986	3.02017	2.18085	0.704218	0.637243	0.701066	0.299495	0.356752	0.384359	0.276285	0.0389524	0.0759255
1987	3.15073	2.28629	0.746121	0.672494	0.737294	0.313989	0.384773	0.408987	0.285455	0.0429929	0.0808712
1988	3.29009	2.4056	0.785637	0.706666	0.771728	0.327795	0.412594	0.433486	0.293723	0.0513443	0.0852643
1989	3.42514	2.53604	0.826105	0.740277	0.803915	0.341099	0.440926	0.458985	0.300494	0.0561884	0.0903911
1990	3.56612	2.68133	0.86945	0.774611	0.834325	0.354321	0.468623	0.486828	0.306247	0.0618916	0.0958105
1991	3.67496	2.8101	0.913025	0.807235	0.864913	0.368199	0.49726	0.517075	0.313306	0.0683502	0.10282
1992	3.77829	2.92658	0.962393	0.841779	0.898023	0.383794	0.531421	0.549331	0.323259	0.0745954	0.112113
1993	3.89058	3.00876	1.01309	0.878048	0.938071	0.401317	0.569924	0.58062	0.334361	0.0800083	0.124717
1994	4.02109	3.08201	1.06136	0.913845	0.980374	0.41885	0.60741	0.607798	0.344947	0.0855177	0.136602
1995	4.14172	3.14991	1.11512	0.953278	1.02707	0.437627	0.645856	0.641019	0.358546	0.092	0.148338
1996	4.28012	3.22999	1.16697	0.98918	1.07115	0.456271	0.684508	0.662333	0.368211	0.0981726	0.160005
1997	4.39206	3.30486	1.21419	1.02366	1.11291	0.474812	0.721305	0.680118	0.377035	0.103615	0.171371
1998	4.47868	3.35929	1.26142	1.06272	1.15322	0.493494	0.76257	0.70158	0.383227	0.108496	0.18317
1999	4.56518	3.40321	1.30936	1.10249	1.19165	0.51019	0.803899	0.722107	0.393645	0.113328	0.193775
2000	4.6544	3.44526	1.35088	1.13856	1.22283	0.524013	0.840781	0.740188	0.403211	0.118178	0.205633
2001	4.73379	3.47224	1.38793	1.17054	1.25145	0.536373	0.873668	0.757112	0.410983	0.122022	0.21716
2002	4.80425	3.49253	1.42119	1.19851	1.27544	0.547144	0.90312	0.771023	0.417904	0.125143	0.228014
2003	4.86961	3.51193	1.44492	1.22409	1.29768	0.558838	0.932511	0.784665	0.421367	0.12736	0.234143
2004	4.9244	3.54461	1.46433	1.24543	1.31806	0.570149	0.957669	0.794771	0.423974	0.128986	0.238932
2005	4.98159	3.58141	1.48201	1.27221	1.33501	0.58202	0.981585	0.805021	0.427856	0.130025	0.244264
2006	5.03972	3.61671	1.49733	1.29725	1.35123	0.59193	1.00423	0.81278	0.431268	0.130414	0.248708
2007	5.07584	3.64154	1.50773	1.32042	1.36452	0.6013	1.02563	0.820925	0.434311	0.130495	0.25242
2008	5.11462	3.6654	1.51355	1.34262	1.3743	0.609748	1.04494	0.82786	0.435078	0.130969	0.255625
2009	5.1203	3.66605	1.51609	1.36377	1.38147	0.615873	1.05922	0.833563	0.434633	0.131572	0.258834
2010	5.13144	3.67035	1.51392	1.37868	1.38539	0.623062	1.07307	0.834351	0.436457	0.131553	0.262366
2011	5.14907	3.68151	1.50903	1.39317	1.38717	0.627882	1.08363	0.834157	0.438299	0.131596	0.271065
2012	5.16137	3.68652	1.50144	1.40693	1.39765	0.633641	1.09557	0.837772	0.438125	0.133316	0.274578
2013	5.17161	3.68832	1.49481	1.42881	1.40725	0.639605	1.10634	0.843919	0.435052	0.134564	0.278595
2014	5.17224	3.68635	1.48685	1.4469	1.41305	0.646292	1.11609	0.846361	0.431632	0.13471	0.283642
2015	5.17103	3.67736	1.47656	1.4637	1.41191	0.655542	1.12495	0.847856	0.428052	0.134872	0.286355
2016	5.16755	3.66668	1.4657	1.47671	1.41409	0.663	1.13143	0.847097	0.424972	0.135105	0.288404
2017	5.15899	3.65693	1.45106	1.48694	1.41564	0.66967	1.13613	0.846124	0.424335	0.136169	0.289362
2018	5.1442	3.64524	1.43611	1.49898	1.4176	0.674038	1.14179	0.844799	0.424184	0.13718	0.289825
2019	5.12642	3.63138	1.41893	1.50931	1.42068	0.676941	1.1463	0.842749	0.423604	0.13862	0.28943
2020	5.10009	3.61034	1.40032	1.51275	1.42209	0.685323	1.14656	0.840069	0.422038	0.138503	0.289285
2021	5.07723	3.59745	1.37976	1.51136	1.42134	0.686146	1.14511	0.831785	0.41716	0.13795	0.288876
2022	5.04832	3.58025	1.35839	1.50874	1.41941	0.68636	1.14275	0.823032	0.41203	0.13729	0.288238
2023	5.01374	3.559	1.33628	1.50496	1.41636	0.685991	1.13953	0.813838	0.406671	0.136528	0.287384
2024	4.97392	3.534	1.31353	1.50011	1.41229	0.685075	1.13553	0.804232	0.401109	0.135673	0.286334
2025	4.92929	3.50554	1.29023	1.49429	1.40727	0.683643	1.1308	0.794246	0.395369	0.13473	0.285103
2026	4.88018	3.47386	1.26644	1.48753	1.40136	0.681718	1.12539	0.783904	0.389469	0.133706	0.283702
2027	4.82693	3.43921	1.24225	1.47992	1.39462	0.67932	1.11934	0.773229	0.383429	0.132604	0.282144
2028	4.76996	3.40187	1.21776	1.47153	1.38713	0.676485	1.11274	0.762255	0.377276	0.131433	0.280444
2029	4.7097	3.36215	1.19304	1.46246	1.37898	0.67325	1.10563	0.751015	0.371033	0.130201	0.278622
2030	4.64653	3.32033	1.1682	1.45279	1.37026	0.669649	1.09809	0.739542	0.364725	0.128914	0.276692
2031	4.5808	3.27667	1.14332	1.44258	1.36101	0.665708	1.09017	0.727861	0.358372	0.127579	0.274668
2032	4.5128	3.23137	1.11845	1.43189	1.3513	0.661447	1.0819	0.715998	0.351992	0.126201	0.272557
2033	4.4428	3.18463	1.09367	1.42075	1.34115	0.656881	1.07331	0.703974	0.345597	0.124782	0.270368
2034	4.371	3.1366	1.06903	1.40918	1.33059	0.652022	1.06442	0.691806	0.339202	0.123327	0.268105
2035	4.29766	3.08747	1.04458	1.39723	1.31965	0.646885	1.05525	0.679515	0.332819	0.12184	0.265775
2036	4.22304	3.03741	1.02038	1.38492	1.30838	0.64149	1.04583	0.667124	0.326462	0.120323	0.263384
2037	4.14741	2.98665	0.996493	1.37232	1.29682	0.635861	1.03621	0.654659	0.320147	0.118784	0.260943
2038	4.07106	2.93538	0.972974	1.35948	1.28502	0.630023	1.02642	0.642145	0.313891	0.117227	0.258462
2039	3.99425	2.8838	0.949879	1.34645	1.27303	0.624002	1.01651	0.629608	0.307707	0.115658	0.25595
2040	3.91725	2.83209	0.927256	1.33327	1.26091	0.617823	1.0065	0.617072	0.301609	0.11408	0.253416
2041	3.84027	2.78041	0.905142	1.31999	1.24868	0.611506	0.99642	0.604558	0.295607	0.1125	0.250868
2042	3.76351	2.72889	0.883572	1.30662	1.23637	0.605067	0.986299	0.592086	0.289712	0.110919	0.24831
2043	3.68718	2.67769	0.862578	1.29322	1.22402	0.59853	0.976161	0.579678	0.283933	0.109342	0.245749
2044	3.61149	2.62695	0.842187	1.27982	1.21167	0.591915	0.966034	0.567353	0.278279	0.107773	0.243192
2045	3.53663	2.5768	0.822422	1.26645	1.19934	0.585242	0.95594	0.555133	0.272759	0.106215	0.240645
2046	3.46274	2.52734	0.803297	1.25312	1.18706	0.578526	0.945896	0.543032	0.267376	0.104672	0.238112
2047	3.38998	2.47867	0.78482	1.23987	1.17484	0.571781	0.935913	0.531066	0.262136	0.103145	0.235595
2048	3.31848	2.43089	0.766993	1.2267	1.16271	0.56502	0.926003	0.519249	0.257041	0.101637	0.233098
2049	3.24834	2.38406	0.749816	1.21363	1.15066	0.558255	0.916174	0.507594	0.252093	0.100149	0.230623
2050	3.1797	2.33828	0.733282	1.20066	1.13872	0.551495	0.906432	0.496111	0.247293	0.0986829	0.22817

## Sheet: Fig.6
unit: Gt-CO2/yr		Implementation level of demand-side strategies (%)
		0	0.1	0.2	0.3	0.4	0.5	0.6	0.7	0.8	0.9	1
Kiln capacity with CCS (%)	1	-2.5763	-2.67904	-2.77024	-2.84924	-2.91915	-2.98252	-3.04122	-3.09663	-3.14961	-3.20081	-3.2606
	0.9	-1.91834	-2.08402	-2.23084	-2.3593	-2.4736	-2.57717	-2.67267	-2.76203	-2.84653	-2.92717	-3.01985
	0.8	-1.26038	-1.489	-1.69145	-1.86937	-2.02804	-2.17182	-2.30412	-2.42743	-2.54346	-2.65353	-2.7791
	0.7	-0.602425	-0.893982	-1.15205	-1.37944	-1.58248	-1.76648	-1.93557	-2.09283	-2.24039	-2.37988	-2.53834
	0.6	0.055534	-0.298961	-0.612658	-0.88951	-1.13692	-1.36113	-1.56702	-1.75824	-1.93732	-2.10624	-2.29759
	0.5	0.713493	0.29606	-0.0732628	-0.399579	-0.691365	-0.955781	-1.19847	-1.42364	-1.63425	-1.8326	-2.05684
	0.4	1.37145	0.891081	0.466132	0.0903528	-0.245808	-0.550434	-0.829919	-1.08904	-1.33118	-1.55896	-1.81609
	0.3	2.02941	1.4861	1.00553	0.580284	0.19975	-0.145086	-0.461369	-0.754442	-1.02811	-1.28532	-1.57534
	0.2	2.68737	2.08112	1.54492	1.07022	0.645307	0.260261	-0.0928176	-0.419845	-0.725042	-1.01167	-1.33459
	0.1	3.34533	2.67614	2.08432	1.56015	1.09086	0.665608	0.275733	-0.0852472	-0.421972	-0.738033	-1.09384
	0	4.00329	3.27116	2.62371	2.05008	1.53642	1.07096	0.644284	0.24935	-0.118902	-0.464391	-0.853092
